# Supplementary material for: Clinical Characteristics, Pathogen Distribution, and Factors Affecting Visual Outcomes of Pediatric Post-Traumatic Endophthalmitis
Source: Antibiotics (Basel). 2025 Jan 2;14(1):20. doi: 10.3390/antibiotics14010020 (PMC11762764; doi:10.3390/antibiotics14010020)
Supplement: Supplementary file 1 [file antibiotics-14-00020-s001.zip]

Archive with 1 entries (1 files):
- antibiotics-3343756-supplementary.xlsx
