# Supplementary material for: Clinical Characteristics, Pathogen Distribution, and Factors Affecting Visual Outcomes of Pediatric Post-Traumatic Endophthalmitis
Source: Antibiotics (Basel). 2025 Jan 2;14(1):20. doi: 10.3390/antibiotics14010020 (PMC11762764; doi:10.3390/antibiotics14010020)
Supplement: Supplementary file 1 [file antibiotics-14-00020-s001.zip › antibiotics-3343756-supplementary.xlsx]

## Sheet: Clinical_Data
Patient ID	Age (years)	Gender (1=Male, 2=Female)	Lens_Extraction (1=Yes, 2=No)	Lens_Rupture (1=Yes, 2=No)	Retinal_Detachment (1=Yes, 2=No)	Intraocular_Hemorrhage (1=Yes, 2=No)	Cataract_Complications (1=Yes, 2=No)	Metallic_Foreign_Body (1=Yes, 2=No)	Intraocular_Pressure (1=Normal, 2=Abnormal)	Initial_Visual_Status (1=Good, 2=Poor)	Corneal_Involvement (1=Involved, 2=Transparent)	PPV_Timing (≤24 hours=1, >24 hours=2)	Intravitreal_Antibiotic_Injections_Count	Systemic_Antibiotics_Use (1=Yes, 2=No)	Systemic_Steroids_Use (1=Yes, 2=No)	Bacterial_Virulence (1=Toxic, 2=Non-toxic)	Positive_Smear (1=Yes, 2=No)	Positive_Culture (1=Yes, 2=No)	Final_Vision (1=Good, 2=Poor)
P001	5	1	2	2	2	2	1	2	1	1	2	NA	1	1	2	NA	2	2	1
P002	6	1	1	2	2	2	1	1	2	2	1	1	2	1	2	NA	2	2	1
P003	9	1	1	2	2	2	1	2	2	2	1	1	2	1	2	NA	2	2	1
P004	12	1	1	1	1	1	1	2	2	2	1	2	2	1	2	NA	2	2	1
P005	8	1	1	1	2	1	1	1	2	2	2	2	2	1	2	NA	2	2	1
P006	8	1	2	2	2	2	2	1	1	1	2	NA	1	1	2	NA	2	2	1
P007	6	2	2	2	2	2	2	1	1	1	2	NA	1	1	2	NA	2	2	1
P008	4	1	1	2	2	1	2	2	2	NA	2	1	1	1	2	NA	2	2	2
P009	2	1	1	NA	2	2	2	1	2	NA	2	1	2	1	2	NA	2	2	1
P010	1	1	1	1	1	2	2	1	1	NA	1	1	2	1	2	NA	2	2	2
P011	4	2	2	2	2	2	1	1	2	2	1	1	1	1	2	NA	2	2	1
P012	9	1	1	2	2	1	1	2	2	2	2	1	1	1	2	NA	2	2	1
P013	3	1	1	2	2	2	1	2	2	NA	2	2	2	1	2	NA	2	2	1
P014	12	2	1	2	2	2	2	2	2	2	1	2	2	1	2	NA	2	2	1
P015	3	1	1	2	1	1	2	2	2	NA	2	2	2	1	1	NA	2	2	NA
P016	8	1	1	2	2	2	2	1	2	2	1	1	1	1	2	NA	2	2	2
P017	6	2	2	2	2	2	2	1	1	1	2	NA	1	1	2	NA	2	2	1
P018	5	1	1	2	1	1	1	2	NA	NA	1	1	1	1	2	NA	2	2	2
P019	8	2	1	2	1	2	1	1	2	2	1	2	2	1	2	NA	2	2	2
P020	11	1	2	2	2	1	1	2	2	1	2	NA	1	1	2	NA	2	2	1
P021	9	1	1	1	2	2	1	2	2	NA	1	1	1	1	2	NA	2	2	2
P022	5	2	1	NA	1	1	1	1	NA	NA	2	1	1	1	2	NA	2	2	2
P023	7	2	1	1	2	1	1	2	2	2	1	1	1	1	2	NA	2	2	2
P024	6	1	2	2	2	2	1	2	2	1	1	1	1	1	2	NA	2	2	1
P025	7	1	2	2	2	2	1	1	2	NA	1	NA	1	1	2	NA	2	2	1
P026	7	2	2	2	2	2	1	1	2	2	2	NA	1	1	2	NA	2	2	1
P027	5	1	1	2	2	2	1	1	1	2	1	1	1	1	2	NA	2	2	1
P028	3	1	1	2	1	2	1	1	1	NA	1	1	1	1	2	NA	2	2	2
P029	10	1	1	2	2	2	1	2	1	2	2	1	1	1	2	NA	2	2	2
P030	4	1	1	1	2	2	2	2	2	NA	1	1	1	1	2	NA	2	2	2
P031	7	2	2	2	2	2	1	1	1	1	1	NA	1	1	2	NA	2	2	1
P032	7	1	2	2	2	2	2	1	2	2	1	1	1	1	2	NA	2	2	1
P033	9	2	1	2	2	2	2	2	2	2	1	1	2	1	2	NA	2	2	2
P034	3	1	1	NA	2	2	1	1	1	NA	1	2	2	1	2	NA	2	2	2
P035	7	1	2	2	2	2	1	2	1	2	1	NA	1	1	2	NA	2	2	1
P036	7	1	1	NA	2	1	2	2	2	2	1	1	1	1	2	NA	2	2	NA
P037	5	2	1	2	2	1	2	1	NA	NA	1	2	2	1	2	NA	2	2	2
P038	2	2	2	2	2	2	2	2	1	2	1	NA	1	1	1	NA	2	2	2
P039	3	1	1	2	2	1	2	2	NA	NA	1	1	1	1	2	NA	2	2	1
P040	4	1	2	2	2	2	1	1	2	NA	1	2	2	1	2	NA	2	2	1
P041	7	1	1	2	2	2	1	2	2	NA	2	2	3	1	2	NA	2	2	2
P042	6	2	1	2	2	2	1	2	1	2	2	1	1	1	2	NA	2	2	2
P043	5	1	1	2	2	2	1	2	1	NA	2	NA	1	1	2	NA	2	2	1
P044	9	1	1	2	2	2	1	1	1	NA	1	1	1	1	2	NA	2	2	1
P045	4	1	2	2	2	2	1	2	2	NA	1	NA	1	1	1	NA	2	2	1
P046	3	2	1	2	1	2	1	2	1	NA	1	1	1	1	2	NA	2	2	1
P047	8	1	2	2	2	2	2	2	1	1	2	NA	2	1	2	NA	2	2	1
P048	6	1	1	1	2	2	1	2	2	NA	1	1	1	1	2	NA	2	2	1
P049	5	1	1	2	1	2	1	1	2	NA	2	1	1	1	2	NA	2	2	2
P050	7	1	1	1	1	2	1	1	2	2	1	1	1	1	2	NA	2	2	2
P051	6	1	1	1	2	2	1	2	1	2	2	1	2	2	2	NA	2	2	1
P052	12	1	1	2	2	2	1	1	2	2	1	1	1	1	2	NA	2	2	2
P053	2	1	1	2	2	2	1	2	1	NA	2	NA	1	1	2	NA	2	2	1
P054	3	1	2	2	2	2	1	1	2	NA	1	NA	1	1	2	NA	2	2	NA
P055	9	2	1	1	2	2	2	2	1	2	1	1	1	1	2	NA	2	2	1
P056	3	1	1	2	2	2	1	2	2	NA	2	1	1	1	2	NA	2	2	2
P057	3	1	1	2	1	2	1	2	1	NA	2	1	1	1	2	NA	2	2	2
P058	2	2	1	2	2	2	1	2	1	NA	1	1	1	1	2	NA	2	2	1
P059	8	1	1	2	2	2	1	2	2	2	2	1	1	1	2	NA	2	2	NA
P060	3	1	1	2	2	2	1	1	2	NA	2	NA	1	1	2	NA	2	2	2
P061	14	1	1	2	2	2	1	2	2	2	1	1	1	1	2	NA	2	2	1
P062	8	2	1	2	1	2	1	1	1	2	2	1	1	1	1	NA	2	2	1
P063	4	1	1	2	2	2	1	1	1	NA	1	1	1	1	2	NA	2	2	2
P064	10	1	2	2	2	2	1	2	1	1	2	1	1	1	2	NA	2	2	1
P065	9	1	2	2	2	2	2	2	1	2	1	1	1	1	1	NA	2	2	1
P066	6	2	2	2	2	2	2	2	1	2	2	NA	1	1	2	NA	2	2	1
P067	10	1	2	2	2	2	2	2	1	1	2	1	1	1	2	NA	2	2	1
P068	6	1	1	1	2	2	2	2	1	1	2	1	1	1	2	NA	2	2	1
P069	9	1	2	2	2	2	1	1	1	1	2	NA	1	1	2	NA	2	2	1
P070	9	2	1	2	2	2	1	2	2	2	2	1	1	1	2	NA	2	2	1
P071	9	2	1	2	2	2	1	1	1	1	1	1	1	2	2	NA	2	2	1
P072	1	1	1	2	2	1	2	2	1	NA	1	1	1	1	2	NA	2	2	NA
P073	15	1	1	2	2	1	1	1	1	2	2	1	1	1	1	NA	2	2	1
P074	9	1	2	2	2	2	1	2	2	2	2	NA	1	1	1	NA	2	2	NA
P075	7	2	1	2	2	2	1	1	2	1	1	1	1	1	2	NA	2	2	1
P076	8	1	1	1	1	2	1	1	2	2	1	1	1	1	1	NA	2	2	2
P077	12	1	2	2	2	2	2	2	2	2	1	1	1	1	2	NA	2	2	1
P078	6	1	2	2	2	2	2	2	1	1	1	NA	1	1	2	NA	2	2	1
P079	7	2	1	2	2	2	1	2	2	2	1	2	2	1	2	NA	2	2	1
P080	3	2	1	2	2	1	1	2	1	2	2	1	2	1	2	NA	2	2	1
P081	6	1	1	2	2	2	1	2	2	2	2	1	2	1	2	NA	2	2	2
P082	10	1	1	1	2	2	1	2	2	2	2	2	2	1	2	NA	2	2	2
P083	4	1	1	2	2	2	1	2	2	NA	2	2	2	1	1	NA	2	2	1
P084	6	1	1	2	2	2	2	2	2	2	1	NA	1	1	2	NA	2	2	1
P085	6	2	2	2	2	2	2	2	2	NA	1	1	1	1	1	NA	2	2	1
P086	8	1	1	1	2	2	1	1	2	2	2	1	1	1	2	NA	2	2	1
P087	7	1	1	2	2	2	1	2	2	2	2	1	1	1	2	NA	2	2	1
P088	3	2	2	2	2	2	1	1	1	NA	1	NA	1	1	2	NA	2	2	1
P089	8	1	1	1	2	2	1	2	2	2	2	2	1	1	1	NA	2	2	1
P090	6	1	1	1	2	1	1	1	1	2	2	1	1	1	2	NA	2	2	1
P091	10	2	1	2	2	2	1	2	1	1	2	1	1	1	2	NA	2	2	1
P092	6	2	1	2	2	1	1	2	2	1	1	1	1	1	2	NA	2	2	1
P093	0	2	1	NA	2	2	1	2	NA	NA	2	1	1	1	2	NA	2	2	1
P094	3	1	2	2	2	2	1	1	2	NA	2	NA	1	1	1	NA	2	2	2
P095	16	1	1	1	2	2	2	2	1	2	1	1	1	1	1	NA	2	2	2
P096	7	1	1	2	2	2	2	1	2	2	1	1	1	1	2	NA	2	2	1
P097	11	1	1	2	2	2	1	1	NA	1	2	1	1	1	1	NA	2	2	1
P098	10	1	2	2	1	1	2	1	1	2	1	NA	1	1	1	NA	2	2	2
P099	2	2	1	2	2	2	1	1	1	NA	1	1	1	1	2	NA	2	2	1
P100	5	2	1	2	2	2	1	1	NA	2	2	2	2	1	2	NA	2	2	2
P101	7	2	1	1	2	2	2	1	2	1	2	NA	1	1	2	NA	2	2	1
P102	6	1	2	2	2	2	1	1	1	1	1	1	1	1	2	NA	2	2	NA
P103	14	1	1	2	2	2	1	1	2	2	2	NA	1	1	1	NA	2	2	1
P104	8	1	2	2	2	2	2	2	1	1	2	NA	1	1	2	NA	2	2	1
P105	7	1	2	2	2	2	2	1	2	1	2	NA	1	1	2	NA	2	2	1
P106	4	2	1	2	2	2	1	1	NA	NA	2	1	1	1	2	NA	2	2	NA
P107	3	2	1	1	2	2	1	1	NA	NA	2	1	1	1	1	NA	2	2	1
P108	6	2	1	2	2	2	1	1	1	NA	1	2	2	1	2	NA	2	2	1
P109	8	2	1	2	2	2	1	2	1	2	1	1	1	1	2	NA	2	2	1
P110	1	2	1	2	2	2	1	1	1	NA	1	NA	1	1	1	NA	2	2	NA
P111	6	1	1	2	2	2	1	2	1	2	1	2	2	1	1	NA	2	2	2
P112	9	1	1	2	2	2	1	1	1	2	2	1	1	1	2	NA	2	2	NA
P113	6	1	2	2	2	2	2	2	2	2	2	2	2	1	2	NA	2	2	2
P114	0	1	1	2	2	2	2	2	1	NA	1	2	2	1	2	NA	2	2	1
P115	10	1	1	2	2	2	1	2	NA	2	2	2	2	1	1	NA	2	2	2
P116	11	1	1	2	2	2	1	2	1	1	2	1	1	1	2	NA	2	2	2
P117	2	2	1	2	2	2	1	2	1	NA	2	1	1	1	1	NA	2	2	1
P118	6	1	1	2	2	2	1	2	1	NA	2	2	2	1	1	NA	2	2	1
P119	2	2	1	2	2	2	1	1	1	NA	2	2	2	1	1	NA	2	2	2
P120	4	2	2	NA	2	2	2	2	2	NA	2	NA	1	2	2	NA	2	2	NA
P121	2	1	1	2	2	2	1	1	1	NA	1	2	2	1	1	NA	2	2	1
P122	5	1	2	2	2	2	1	1	NA	2	1	NA	1	1	1	NA	2	2	1
P123	5	1	2	2	2	2	1	1	2	1	2	NA	2	1	1	NA	2	2	1
P124	2	1	2	2	2	2	2	2	1	NA	2	NA	1	1	1	NA	2	2	1
P125	4	2	1	2	2	2	2	1	2	NA	2	1	1	1	2	NA	2	2	1
P126	6	1	1	2	2	2	2	2	1	2	1	1	1	1	1	NA	2	2	2
P127	7	1	1	2	2	2	1	2	2	2	1	1	1	1	2	NA	2	2	NA
P128	5	1	1	2	2	2	1	1	1	NA	2	1	1	1	2	NA	2	2	2
P129	4	1	1	2	2	2	2	2	NA	NA	2	2	2	1	1	NA	2	2	NA
P130	4	1	1	1	2	2	1	2	NA	NA	2	1	1	1	2	NA	2	2	2
P131	2	2	2	2	2	2	1	1	2	NA	2	NA	1	1	2	NA	2	2	1
P132	3	1	1	2	1	2	1	1	2	NA	1	1	1	1	1	NA	2	2	2
P133	1	2	1	NA	2	2	2	2	1	NA	1	1	2	1	2	NA	2	2	1
P134	3	2	1	2	2	2	2	2	NA	NA	2	NA	1	1	2	NA	2	2	2
P135	4	2	1	2	2	2	2	2	NA	NA	1	1	1	1	1	NA	2	2	2
P136	3	1	2	2	2	2	1	1	1	NA	2	1	1	2	1	NA	2	2	1
P137	1	1	2	2	2	2	2	2	1	NA	2	NA	1	2	2	NA	2	2	1
P138	4	1	2	2	2	2	2	1	1	2	1	1	1	1	1	NA	2	2	NA
P139	6	1	1	2	2	2	1	2	2	2	1	1	1	2	2	NA	2	2	NA
P140	5	1	1	2	2	2	1	1	1	NA	2	2	2	1	1	NA	2	2	2
P141	3	1	1	2	2	2	1	1	1	NA	1	2	2	1	1	NA	2	2	NA
P142	3	1	1	2	2	2	1	1	1	NA	1	1	1	1	1	NA	2	2	2
P143	4	1	2	2	2	2	1	1	1	2	1	1	1	2	2	NA	2	2	1
P144	5	1	1	2	2	2	1	1	2	NA	2	2	2	1	1	NA	2	2	NA
P145	3	2	1	2	2	2	1	2	1	NA	1	1	1	1	2	NA	2	2	NA
P146	3	1	1	2	2	2	1	1	1	2	2	2	2	1	2	NA	2	2	1
P147	5	2	1	2	2	2	1	1	1	NA	2	2	2	1	1	NA	2	2	1
P148	4	1	1	2	1	2	1	2	NA	NA	2	2	2	1	2	NA	2	2	NA
P149	3	1	1	NA	2	2	2	2	1	NA	1	NA	1	1	1	NA	2	2	1
P150	10	1	1	2	2	2	1	1	1	2	1	1	1	1	1	NA	2	2	1
P151	3	1	1	2	2	2	1	2	2	NA	2	1	1	1	2	NA	2	2	2
P152	7	2	2	2	2	2	2	1	1	1	2	NA	1	1	1	NA	2	2	1
P153	6	2	1	2	2	2	2	2	2	2	1	NA	2	1	2	NA	2	2	NA
P154	7	1	1	2	2	2	1	2	2	2	2	2	2	1	2	NA	2	2	2
P155	7	1	1	2	2	2	1	2	2	2	1	2	2	1	2	NA	2	2	1
P156	3	2	2	2	2	2	2	1	1	NA	2	NA	1	1	2	NA	2	2	1
P157	6	1	2	2	2	2	1	1	1	2	2	NA	1	1	2	NA	2	2	1
P158	11	1	2	2	1	2	2	1	2	2	2	NA	1	1	1	NA	2	2	NA
P159	2	1	2	2	2	2	2	2	1	NA	2	NA	1	1	1	NA	2	2	NA
P160	9	2	1	2	2	2	1	2	1	NA	2	2	3	1	1	NA	2	2	NA
P161	7	2	1	2	2	2	1	1	1	1	2	1	1	1	1	NA	2	2	1
P162	2	2	1	2	2	2	2	2	1	NA	1	1	1	1	1	NA	2	2	2
P163	10	1	1	2	2	2	1	2	1	2	1	1	1	1	1	NA	2	2	1
P164	11	1	1	2	2	2	1	1	1	2	2	NA	1	1	1	NA	2	2	NA
P165	3	1	1	NA	2	2	1	1	1	NA	2	2	1	1	1	NA	2	2	NA
P166	12	1	2	1	2	2	1	2	1	2	1	1	1	1	1	NA	2	2	NA
P167	3	1	1	2	2	2	2	2	1	NA	1	1	1	1	1	NA	2	2	NA
P168	9	1	1	NA	2	2	1	2	1	2	1	1	3	1	1	NA	2	2	NA
P169	7	1	1	1	2	2	2	2	2	1	1	1	1	2	2	1	1	1	1
P170	14	1	1	2	2	2	2	2	2	2	1	NA	1	1	2	1	2	1	1
P171	2	1	1	2	2	2	1	2	2	NA	2	2	2	1	2	2	2	1	1
P172	9	1	1	2	1	2	1	1	1	2	1	NA	1	1	2	1	2	1	2
P173	6	1	2	1	2	2	1	1	2	1	2	NA	1	1	2	2	2	1	1
P174	12	2	1	2	2	2	1	2	2	1	2	1	1	1	2	2	1	1	1
P175	6	2	1	2	2	1	2	1	NA	NA	2	NA	1	1	2	2	2	1	1
P176	7	2	1	1	2	2	2	2	2	2	1	1	1	1	2	1	1	1	2
P177	17	1	1	2	2	2	1	2	2	1	2	1	1	2	2	2	2	1	1
P178	9	1	1	2	2	2	1	1	1	2	2	NA	1	1	2	2	2	1	1
P179	6	2	1	2	2	1	1	2	2	2	2	1	2	1	2	1	2	1	2
P180	4	1	1	2	2	1	2	1	2	NA	2	2	2	1	2	1	2	1	2
P181	6	1	1	2	2	2	1	2	2	1	2	1	1	2	2	2	1	1	2
P182	5	1	1	2	2	2	1	2	1	NA	2	1	1	2	2	2	2	1	1
P183	4	1	1	NA	1	1	1	2	2	NA	1	1	2	1	2	1	1	1	2
P184	6	1	1	1	2	2	2	1	1	2	1	1	1	1	2	1	2	1	1
P185	8	1	2	2	2	2	2	1	2	2	1	1	1	1	2	1	2	1	1
P186	4	2	1	2	2	2	1	1	1	NA	2	2	2	1	2	1	1	1	1
P187	8	1	1	2	2	2	2	2	2	2	1	NA	1	1	2	1	1	1	2
P188	4	2	1	2	2	1	1	2	2	NA	2	1	1	1	2	2	2	1	2
P189	10	1	1	2	1	1	1	2	2	2	1	1	1	1	2	2	2	1	NA
P190	8	2	2	NA	2	2	2	2	1	NA	2	NA	1	1	2	2	2	1	1
P191	2	2	1	2	2	2	1	2	2	NA	2	1	1	1	1	1	1	1	2
P192	5	1	1	2	2	1	2	1	2	NA	1	2	2	1	2	2	1	1	2
P193	5	2	1	2	2	2	1	2	1	NA	1	1	1	2	2	2	2	1	1
P194	2	2	2	2	2	2	1	2	1	NA	1	NA	1	1	2	1	1	1	1
P195	2	1	1	2	1	1	2	1	2	NA	2	1	2	1	2	1	1	1	2
P196	4	1	1	2	2	2	1	1	1	NA	2	1	1	2	2	2	2	1	1
P197	9	1	2	2	2	2	2	2	2	1	1	NA	1	1	2	2	2	1	NA
P198	6	2	1	2	2	2	1	1	2	NA	1	1	1	1	2	1	1	1	2
P199	10	1	1	2	2	2	1	2	1	2	2	2	2	1	2	1	2	1	NA
P200	7	1	2	2	2	1	2	2	1	1	2	1	1	1	2	1	2	1	1
P201	12	1	1	2	1	1	2	2	2	NA	2	NA	1	1	1	1	1	1	2
P202	9	1	2	2	2	2	1	2	1	1	2	NA	1	1	2	2	2	1	1
P203	6	1	2	2	2	2	1	1	1	1	2	1	1	2	2	1	2	1	1
P204	2	1	2	2	2	2	2	1	NA	NA	2	2	2	1	2	1	2	1	1
P205	2	2	1	NA	2	2	1	1	2	NA	2	1	1	1	2	1	1	1	1
P206	2	1	1	2	2	2	2	2	NA	NA	2	2	2	1	2	1	1	1	2
P207	8	1	1	2	2	2	1	1	2	2	2	1	1	1	2	1	1	1	1
P208	7	2	1	2	2	1	2	2	NA	1	2	1	1	1	2	2	2	1	1
P209	10	1	1	2	2	2	2	2	1	2	1	1	1	1	2	2	2	1	1
P210	4	2	2	2	2	1	2	1	2	NA	2	NA	1	1	1	2	2	1	NA
P211	13	1	1	2	2	2	1	1	1	2	1	1	1	1	2	1	2	1	1
P212	3	1	2	NA	2	2	2	2	1	NA	1	NA	1	1	1	2	2	1	NA
P213	7	2	1	2	2	2	1	2	1	1	2	1	1	1	1	1	1	1	1
P214	5	2	1	1	2	2	1	2	1	1	2	1	1	1	2	2	2	1	NA
P215	7	2	1	1	2	2	1	2	2	2	2	1	1	1	2	1	1	1	2
P216	14	2	1	2	2	2	1	1	2	2	2	1	1	2	2	2	2	1	1
P217	7	2	1	1	2	2	2	2	1	2	1	1	1	1	2	2	2	1	1
P218	4	2	1	2	1	2	1	1	2	NA	1	1	1	1	2	1	1	1	1
P219	3	1	1	2	2	2	1	1	2	NA	1	2	2	1	1	2	2	1	2
P220	13	1	1	1	1	2	1	2	2	2	2	2	2	1	2	1	2	1	1
P221	6	2	1	2	2	2	1	2	2	2	1	1	1	1	2	2	2	1	NA
P222	18	1	1	2	1	2	1	1	1	2	2	1	1	1	1	1	2	1	NA
P223	4	1	1	2	2	2	1	1	2	NA	2	NA	1	1	2	1	2	1	1
P224	4	1	1	2	2	2	2	1	2	NA	2	1	3	1	1	1	2	1	1
P225	5	1	2	2	2	2	1	2	1	NA	1	NA	1	1	2	1	2	1	1
P226	13	1	1	2	1	1	1	2	1	2	1	1	1	1	1	1	1	1	1
P227	11	2	1	2	2	2	1	1	1	1	2	2	2	1	1	2	2	1	1
P228	6	2	2	2	2	2	1	2	2	2	1	2	2	1	1	1	1	1	1
P229	2	2	1	2	2	2	1	2	NA	NA	2	2	1	1	2	1	2	1	1
P230	6	1	1	1	2	2	2	2	1	2	1	1	1	1	1	1	1	1	1
P231	6	1	1	2	2	2	1	1	2	NA	2	NA	1	1	2	1	1	1	1
P232	17	1	1	2	2	2	1	1	1	2	2	1	1	1	2	1	1	1	1
P233	8	1	2	2	2	2	1	2	1	NA	1	NA	1	1	2	1	2	1	NA
P234	7	1	1	2	2	2	1	1	2	2	2	1	1	1	1	1	1	1	1
P235	14	1	1	2	2	2	2	2	2	2	2	NA	1	1	1	2	2	1	2
P236	8	2	1	2	2	2	1	2	NA	2	1	2	2	1	2	2	1	1	NA
P237	4	1	1	2	2	2	1	2	NA	NA	2	1	1	1	1	2	1	1	NA
P238	7	1	1	1	2	2	2	2	1	2	1	2	14	1	2	1	1	1	2
P239	7	1	1	2	2	1	1	1	1	2	1	1	1	1	2	1	1	1	1
P240	4	1	1	1	2	2	1	2	1	NA	2	1	1	1	2	2	2	1	2
P241	1	2	1	2	2	2	1	1	1	NA	2	1	1	1	2	2	2	1	1
P242	10	1	1	2	2	2	1	2	2	2	1	2	3	1	1	1	2	1	2
P243	7	2	1	2	2	2	1	2	2	NA	2	1	1	1	1	1	2	1	2
P244	4	1	1	NA	2	1	1	2	NA	NA	2	2	2	1	1	1	1	1	2
P245	3	1	2	2	1	2	2	2	1	NA	2	1	1	1	2	1	1	1	2
P246	4	1	1	2	2	2	1	2	1	NA	2	1	1	1	2	1	1	1	1
P247	15	1	1	2	2	2	1	1	2	2	2	1	1	1	2	2	2	1	2
P248	7	1	1	1	2	2	1	1	2	2	1	1	1	1	2	2	2	1	1
P249	7	1	2	2	2	2	2	1	NA	NA	2	NA	1	1	2	2	2	1	1
P250	1	2	1	2	2	2	1	1	1	NA	1	2	2	1	2	2	2	1	NA
P251	3	1	1	2	2	2	2	2	NA	NA	2	1	1	2	2	2	2	1	1
P252	3	1	1	2	2	2	1	1	1	NA	2	2	2	1	1	1	1	1	1
P253	4	2	1	2	2	2	2	1	2	NA	2	1	1	1	1	1	1	1	1
P254	1	2	1	2	2	2	2	2	NA	NA	2	1	1	1	1	1	2	1	NA
P255	5	1	1	2	2	2	1	2	1	2	1	1	1	1	1	1	1	1	NA
P256	5	1	1	2	2	2	1	1	1	2	2	1	1	1	1	1	1	1	NA
P257	10	1	1	1	2	2	1	2	NA	NA	2	1	1	1	1	2	2	1	NA
P258	5	2	1	NA	2	2	2	2	NA	NA	1	2	2	1	2	1	2	1	NA
P259	2	1	1	NA	2	2	1	1	1	NA	2	2	2	1	1	1	1	1	1
P260	4	2	1	2	2	2	2	2	NA	NA	1	1	1	1	1	1	2	1	NA
P261	5	1	1	1	2	2	1	2	1	2	2	1	1	1	1	1	1	1	1
P262	3	1	1	2	2	2	2	1	2	NA	1	2	2	1	2	1	2	1	NA
P263	6	1	1	2	2	2	1	2	1	2	1	1	1	1	1	1	2	1	2
P264	0	2	1	2	2	2	1	1	2	NA	2	1	1	1	1	2	1	1	2
P265	8	2	1	2	2	2	1	2	1	1	2	1	1	1	2	1	1	1	1
P266	4	2	1	2	2	2	1	2	1	NA	1	1	1	2	2	2	2	1	2
P267	1	2	1	2	2	2	2	1	1	NA	1	1	1	2	2	2	1	1	1
P268	8	1	1	2	2	1	1	1	NA	2	2	1	1	1	2	2	1	1	1
P269	7	2	2	2	2	2	1	2	1	2	2	NA	1	1	2	1	1	1	1
P270	9	1	1	2	2	2	1	2	1	2	2	1	1	1	2	2	1	1	1
P271	7	1	1	1	2	1	1	2	2	2	2	1	1	1	1	2	1	1	1
P272	3	2	1	2	2	2	1	1	1	NA	1	1	2	1	2	2	1	1	1
P273	5	2	2	2	2	2	2	1	1	NA	2	1	1	2	2	2	1	1	1
P274	17	1	1	1	2	2	1	1	2	2	1	1	2	1	2	1	1	1	2
P275	12	1	2	2	2	2	1	2	1	2	1	2	2	1	2	2	1	1	1
P276	5	1	1	1	2	1	1	1	1	2	1	1	1	1	2	1	1	1	1
P277	4	1	1	1	2	2	2	1	1	NA	2	1	1	1	2	2	1	1	2
P278	2	1	2	NA	2	2	2	2	1	NA	2	NA	1	1	2	1	1	1	1
P279	9	2	1	1	2	2	1	2	2	2	1	2	1	1	2	1	1	1	1
P280	4	1	1	1	2	2	1	1	NA	NA	2	NA	1	1	2	2	1	1	1
P281	2	2	2	2	2	2	2	1	2	NA	1	NA	1	1	2	2	1	1	NA
P282	4	2	1	1	2	2	1	1	NA	2	1	1	1	1	1	1	1	1	2
P283	6	1	1	2	2	2	1	1	2	2	2	1	1	1	2	2	1	1	1
P284	3	1	1	2	2	2	2	1	2	NA	1	1	1	1	2	1	1	1	2
P285	5	2	2	1	2	2	2	1	2	1	2	NA	1	1	2	2	1	1	1
P286	7	1	1	2	2	2	1	2	2	2	2	1	1	1	1	2	1	1	2
P287	9	1	1	2	2	2	2	1	1	2	1	NA	1	1	2	1	1	1	2
P288	9	1	1	2	2	2	1	2	1	2	2	1	1	1	2	1	1	1	1
P289	6	1	1	1	2	2	1	1	1	2	1	1	1	1	1	2	1	1	NA
P290	5	1	2	2	2	1	2	2	2	2	2	1	1	1	2	2	1	1	NA
P291	8	1	1	2	2	1	1	2	2	NA	2	2	2	1	2	2	1	1	2
P292	4	1	1	2	2	2	1	1	2	NA	1	1	1	1	1	2	1	1	2
P293	1	1	1	NA	2	2	1	1	1	NA	2	1	1	1	2	1	1	1	NA
P294	6	1	1	2	2	2	1	2	NA	1	2	1	1	1	2	1	1	1	2
P295	4	1	1	2	2	2	1	2	2	NA	2	1	1	1	2	2	1	1	2
P296	2	1	1	2	2	2	1	1	NA	NA	2	2	1	1	2	2	1	1	2
P297	9	1	1	2	2	2	1	2	2	2	1	2	3	1	1	2	1	1	2
P298	7	1	1	1	2	2	2	2	2	1	2	1	1	1	1	2	1	1	2
P299	3	1	1	2	2	2	1	2	1	NA	1	1	1	1	2	1	1	1	1
P300	2	1	1	2	2	2	2	2	1	NA	1	1	1	1	2	1	1	1	NA
P301	8	1	1	2	2	2	1	1	2	NA	2	NA	1	1	1	1	1	1	NA
